# Supplementary material for: Environment-Aware Rendering and Interaction in Web-Based Augmented Reality
Source: J Imaging. 2023 Mar 8;9(3):63. doi: 10.3390/jimaging9030063 (PMC10057055; doi:10.3390/jimaging9030063)
Supplement: Supplementary file 1 [file jimaging-09-00063-s001.zip]

Archive with 1 entries (1 files):
- jimaging-2212349-supplementary.mp4
